# Supplementary material for: The eukaryotic MEP-pathway genes are evolutionarily conserved and originated from Chlaymidia and cyanobacteria
Source: BMC Genomics. 2021 Feb 26;22:137. doi: 10.1186/s12864-021-07448-x (PMC7912892; doi:10.1186/s12864-021-07448-x)
Supplement: Supplementary file 3 — Additional file 3: Data S1. Paralogous syntenic blocks display loss of duplicated copies of MEP-pathway genes. [file 12864_2021_7448_MOESM3_ESM.xlsx]

## Sheet: Arabidopsis_thaliana
Supplementary File1. Paralogous syntenic blocks display loss of duplicated copies of MEP-pathway genes
Arabidopsis thaliana
DXS1_AT4G15560
Locus 1	Annotation	Locus 2	Annotation
AT4G15640	adenylyl cyclase	AT3G21465	adenylyl cyclase
AT4G15560_DXS1	Encodes a protein with 1-deoxyxylulose 5-phosphate synthase activity involved in the MEP pathway. It is essential for chloroplast development in Arabidopsis	AT3G21500_DXS2	Encodes a protein postulated to have 1-deoxy-D-xylulose 5-phosphate synthase activity.
AT4G15480	Encodes a protein that might have sinapic acid:UDP-glucose glucosyltransferase activity.	AT3G21560	Encodes a protein with sinapic acid:UDP-glucose glucosyltransferase activity. Mutants defective in this gene are hyper-fluorescent (which accumulate in their trichomes a compound that is likely to be 3',5'-dimethoxynaringenin chalcone or sinapoyltriacetic acid lactone, potential products of the concerted action of 4-coumarate CoA ligase and chalcone synthase on sinapic acid). Also shown to be req…
AT4G15450	Senescence/dehydration-associated protein-like protein	AT3G21590	Senescence/dehydration-associated protein-like protein
AT4G15430	ERD (early-responsive to dehydration stress) family protein	AT3G21620	ERD (early-responsive to dehydration stress) family protein
AT4G15415	B' regulatory subunit of PP2A (AtB'gamma)	AT3G21650	Encodes protein phosphatase 2A (PP2A) B'zeta subunit. Targeted to mitochondria.
AT4G15410	serine/threonine protein phosphatase 2A 55 kDa regulatory subunit B prime gamma	AT3G21660	UBX domain-containing protein
AT4G15260	UDP-Glycosyltransferase superfamily protein	AT3G21750	Encodes a glucosyltransferase that can attach glucose to a number of hydroxylated phenolic compounds as well as quercetins in vitro
AT4G15250	B-box type zinc finger protein with CCT domain-containing protein	AT3G21880	Encodes a substrate of the COP1/SPA E3 ubiquitin ligase. It is degraded in darkness and stabilized by white, red and blue light. Overexpression results in decreased apical dominance, increased branching and delayed flowering in long days. The latter phenotype is due to reduced levels of FT and dependent on the presence of CO (PMID:29187570).
AT4G15248	B-box type zinc finger family protein	AT3G21890	B-box type zinc finger family protein
AT4G15165	N-terminal nucleophile aminohydrolases (Ntn hydrolases) superfamily protein	AT3G22110	Encodes the alpha-3 subunit of 20s proteasome.
AT4G15160	Bifunctional inhibitor/lipid-transfer protein/seed storage 2S albumin superfamily protein	AT3G22120	cell wall-plasma membrane linker protein homolog (CWLP)
AT4G15120	VQ motif-containing protein	AT3G22160	JAV1 is a repressor of jasmonate-mediated defense responses.
AT4G15090	Encodes a nuclear localized protein involved in far red light response signaling. Loss of function mutants are defective in far red light responses. Interacts with homologous gene FHY3.	AT3G22170	A component of the PHYA signaling network, mediates the FR-HIR response to far-red light in concert with FAR1.
AT4G15080	DHHC-type zinc finger family protein	AT3G22180	DHHC-type zinc finger family protein
AT4G15020	hAT transposon superfamily	AT3G22220	hAT transposon superfamily
AT4G15000	Ribosomal L27e protein family	AT3G22230	Ribosomal L27e protein family
AT4G14990	Topoisomerase II-associated protein PAT1	AT3G22270	Topoisomerase II-associated protein PAT1
AT4G14910	Encodes a protein that is predicted to act as a imidazoleglycerol-phosphate dehydratase involved in histidine biosynthesis	AT3G22425	Encodes imidazoleglycerolphosphate dehydratase.
AT4G14900	FRIGIDA-like protein	AT3G22440	FRIGIDA-like protein
AT4G14880	Encodes a cytosolic isoform of cytosolic O-acetylserine(thiol)lyase, a key enzyme in cysteine biosynthesis and for the fixation of inorganic sulfide. It catalyzes the formation of cysteine from O-acetylserine and inorganic sulfide. Gene expression is predominant in the root cortex and the xylem parenchyma. Gene expression is induced in leave, stems and roots by high salt and heavy metal stresses,…	AT3G22460	Encodes a member of a family of genes with O-acetylserine(thiol)lyase activity.
AT4G14840	spindle assembly abnormal protein	AT3G22520	spindle assembly abnormal protein
AT4G14830	17.6 kDa class II heat shock protein	AT3G22530	heat shock protein
AT4G14819	hypothetical protein (DUF1677)	AT3G22540	hypothetical protein (DUF1677)
AT4G14815	Bifunctional inhibitor/lipid-transfer protein/seed storage 2S albumin superfamily protein	AT3G22580	Bifunctional inhibitor/lipid-transfer protein/seed storage 2S albumin superfamily protein
AT4G14800	Encodes 20S proteasome beta subunit PBD2 (PBD2).	AT3G22630	Encodes 20S proteasome beta subunit PBD1 (PBD1).
AT4G14780	Protein kinase superfamily protein	AT3G22750	Protein kinase superfamily protein
AT4G14770	Regulates fate transition and cell Divisions in the stomatal lineage.	AT3G22760	CXC domain containing TSO1-like protein 1. The gene is expressed in stamens, pollen mother cells, and immature ovules. Regulates fate transition and cell Divisions in the stomatal lineage.
AT4G14760	kinase interacting (KIP1-like) family protein	AT3G22790	Encodes a member of the NET superfamily of proteins that potentially couples different membranes to the actin cytoskeleton in plant cells. It binds filamentous actin and is localized to the plasma membrane and plasmodesmata.
AT4G14740	FORKED-LIKE family member, part of Group 1 (FKD1, FL1-FL3; Group 2 consists of FL4 and FL8 and Group 3 consists of FL5- FL7). May coordinate leaf size with vein density, where Group 1 members and Group 3 members have opposing functions.	AT3G22810	FORKED-LIKE family member, part of Group 1 (FKD1, FL1-FL3; Group 2 consists of FL4 and FL8 and Group 3 consists of FL5- FL7). May coordinate leaf size with vein density, where Group 1 members and Group 3 members have opposing functions.
AT4G14723	EPIDERMAL PATTERNING FACTOR-like protein	AT3G22820	allergen-like protein
AT4G14690	Encodes an early light-induced protein. ELIPs are thought not to be directly involved in the synthesis and assembly of specific photosynthetic complexes, but rather affect the biogenesis of all chlorophyll-binding complexes. A study (PMID 17553115) has shown that the chlorophyll synthesis pathway was downregulated as a result of constitutive ELIP2 expression, leading to decreased chlorophyll avai…	AT3G22840	Encodes an early light-inducible protein.
AT4G14680	Encodes one of three A. thaliana ATP-sulfurylases. APS is the first enzyme of sulfate assimilation that catalyzes the formation of adenosine-5'-phosphosulfate from ATP and sulfate.	AT3G22890	encodes ATP sulfurylase, the first enzyme in the sulfate assimilation pathway of Arabidopsis. It may also participate in selenium metabolism. The mRNA is cell-to-cell mobile.
AT4G14660	Non-catalytic subunit specific to DNA-directed RNA polymerase V; homologous to budding yeast RPB7	AT3G22900	Non-catalytic subunit specific to DNA-directed RNA polymerase IV; homologous to budding yeast RPB7
AT4G14640	encodes a divergent member of calmodulin, which is an EF-hand family of Ca2+-binding proteins. This gene is expressed in leaves, flowers and siliques. The gene functionally complements yeast calmodulin 1 (CAM1). Also the protein does not form formed a complex with a basic amphiphilic helical peptide in the presence of Ca2+ in vitro. Authors suggest that this gene may represent a Ca2+-binding sens…	AT3G22930	Encodes a calmodulin-like protein.
AT4G14620	hypothetical protein (DUF506)	AT3G22970	hypothetical protein (DUF506)
AT4G14580	CBL-interacting protein kinase	AT3G23000	Encodes a serine/threonine protein kinase with similarities to CBL-interacting protein kinases, SNF1 and SOS2. The mRNA is cell-to-cell mobile.
AT4G14550	IAA14 is a member of the Aux/IAA protein family. Involved in lateral root development. Gain of function mutation decreases auxin-inducible gene expression. Protein is localized to the nucleus. Expressed in stele and root tip epidermis. Functions as a negative regulator of ARF7/19.	AT3G23030	auxin inducible gene expressed in the nucleus
AT4G14510	Encodes a CRM domain protein CFM3b. Homolog of CFM3a (AT3G23070). CFM3a is shown to function in the splicing of group IIB introns in chloroplasts.	AT3G23070	Encodes a CRM domain protein CFM3a, involved in group IIB intron splicing in chloroplasts.
AT4G14500	Polyketide cyclase/dehydrase and lipid transport superfamily protein	AT3G23080	Polyketide cyclase/dehydrase and lipid transport superfamily protein
AT4G14450	A member of a small family of proline/serine rich proteins of unknown function. It interacts with defense related MAP kinase MPK6. It's expression is induced by PAMP elicitors. May play a role in response to pathogens.	AT3G23170	PRP is a proline/serine rich protein of unknown function. It interacts with defense related MAP kinase MPK6 and others. It's expression is induced by PAMP elicitors. May play a role in response to pathogens.
AT4G14420	HR-like lesion-inducing protein-like protein	AT3G23175	HR-like lesion-inducing protein-like protein
AT4G14410	Basic helix loop helix transcription factor involved in stress mediated signaling during germination.	AT3G23210	bHLH34 is a basic helix loop helix transcription factor. It can bind GAGA and E-box cis elements.It is induced by abiotic stressors including ABA, salt and glucose. PGR, a plasma membrane glucose responsive regulator is a target of bHLH34.
AT4G14368	Regulator of chromosome condensation (RCC1) family protein	AT3G23270	Regulator of chromosome condensation (RCC1) family with FYVE zinc finger domain-containing protein
AT4G14365	hypothetical protein	AT3G23280	Encodes a ubiquitin ligase that is a novel player in ethylene signaling involved in negatively regulating apical hook curvature, with alternative splicing controlling dual targeting to the nuclear and cytoplasmic compartments.
AT4G14360	S-adenosyl-L-methionine-dependent methyltransferases superfamily protein	AT3G23300	S-adenosyl-L-methionine-dependent methyltransferases superfamily protein
AT4G14350	AGC (cAMP-dependent, cGMP-dependent and protein kinase C) kinase family protein	AT3G23310	AGC (cAMP-dependent, cGMP-dependent and protein kinase C) kinase family protein
AT4G14342	Splicing factor 3B subunit 5/RDS3 complex subunit 10	AT3G23325	Splicing factor 3B subunit 5/RDS3 complex subunit 10
AT4G14340	Phosphorylates serine or threonine residues that are near and C-terminal to acidic side chains on a variety of target proteins. Member of CKL gene family (CKL-C group).	AT3G23340	Member of CKL gene family (CKL-C group).
AT4G14320	Zinc-binding ribosomal protein family protein	AT3G23390	Zinc-binding ribosomal protein family protein
AT4G14290	alpha/beta-Hydrolases superfamily protein	AT3G23540	alpha/beta-Hydrolases superfamily protein
AT4G14250	Based on communication with Jean-Luc GALLOIS (April 2013), this gene is split into two UBX domain-containing pseudogenes: one retains the original name: AT4G14250 (Chr4:8213237..8211984), one given a new locus identifier AT4G14245 (Chr4:8210231..8208985). Note that the Map Detail Image on the locus detial page and in GBrowse will not be updated until after the next genome release.	AT3G23605	Ubiquitin-like superfamily protein
AT4G14160	Sec23/Sec24 protein transport family protein	AT3G23660	Sec23/Sec24 protein transport family protein
AT4G14150	Microtubule motor kinesin PAKRP1/Kinesin-12A. Together with PAKRP1L/Kinesin-12B, serve as linkers of the plus ends of antiparallel microtubules in the phragmoplast.	AT3G23670	Microtubule motor kinesin PAKRP1L/Kinesin-12B. Together with PAKRP1/Kinesin-12A, serve as linkers of the plus ends of antiparallel microtubules in the phragmoplast.
AT4G14130	xyloglucan endotransglycosylase-related protein (XTR7)	AT3G23730	xyloglucan endotransglucosylase/hydrolase 16
AT4G14120	hypothetical protein	AT3G23740	hypothetical protein
AT4G14100	transferases, transferring glycosyl groups	AT3G23760	transferring glycosyl group transferase
AT4G14080	O-Glycosyl hydrolases family 17 protein	AT3G23770	O-Glycosyl hydrolases family 17 protein
AT4G14070	Plastidic acyl activating enzyme involved in the elongation of exogenous medium-chain fatty acids to 16- and 18-carbon fatty acids.	AT3G23790	AMP-dependent synthetase and ligase family protein
AT4G14030	selenium-binding protein 1	AT3G23800	selenium-binding protein 3
AT4G13950	Member of a diversely expressed predicted peptide family showing sequence similarity to tobacco Rapid Alkalinization Factor (RALF), and is believed to play an essential role in the physiology of Arabidopsis. Consists of a single exon and is characterized by a conserved C-terminal motif and N-terminal signal peptide.	AT3G23805	Member of a diversely expressed predicted peptide family showing sequence similarity to tobacco Rapid Alkalinization Factor (RALF), and is believed to play an essential role in the physiology of Arabidopsis. Consists of a single exon and is characterized by a conserved C-terminal motif and N-terminal signal peptide.
AT4G13940	Encodes a S-adenosyl-L-homocysteine hydrolase required for DNA methylation-dependent gene silencing. The mRNA is cell-to-cell mobile.	AT3G23810	S-adenosyl-l-homocysteine (SAH) hydrolase 2
AT4G13850	Encodes a glycine-rich RNA-binding protein. Gene expression is induced by cold.	AT3G23830	encodes a glycine-rich RNA binding protein. Gene expression is induced by cold and reduced by ionic (salt) and non-ionic (mannitol) osmotic stress. Lines overexpressing the gene are slightly more tolerant to osmotic stress during germination.
AT4G13840	HXXXD-type acyl-transferase family protein	AT3G23840	HXXXD-type acyl-transferase family protein
AT4G13800	magnesium transporter NIPA (DUF803)	AT3G23870	magnesium transporter NIPA (DUF803)
AT4G13650	Pentatricopeptide repeat (PPR) superfamily protein	AT3G24000	Tetratricopeptide repeat (TPR)-like superfamily protein
AT4G13640	Homeodomain-like superfamily protein	AT3G24120	MYB-CC protein involved in regulation of response to phosphate starvation.
AT4G13510	Encodes a plasma membrane localized ammonium transporter. Contains a cytosolic trans-activation domain essential for ammonium uptake. The mRNA is cell-to-cell mobile.	AT3G24290	ammonium transporter 1
AT4G13480	Member of the R2R3 factor gene family.	AT3G24310	snapdragon myb protein 305 homolog (myb)
AT4G13360	ATP-dependent caseinolytic (Clp) protease/crotonase family protein	AT3G24360	ATP-dependent caseinolytic (Clp) protease/crotonase family protein
AT4G13345	Serinc-domain containing serine and sphingolipid biosynthesis protein	AT3G24460	Serinc-domain containing serine and sphingolipid biosynthesis protein
AT4G13340	Leucine rich extensin protein involved in cell wall biogenesis and organization. Interacts with several members of the RALF family of ligand peptides.	AT3G24480	Leucine-rich repeat (LRR) family protein
AT4G13240	Encodes a member of KPP-like gene family, homolog of KPP (kinase partner protein) gene in tomato. Also a member of the RopGEF (guanine nucleotide exchange factor) family, containing the novel PRONE domain (plant-specific Rop nucleotide exchanger), which is exclusively active towards members of the Rop subfamily.	AT3G24620	Encodes a member of KPP-like gene family, homolog of KPP (kinase partner protein) gene in tomato. Also a member of the RopGEF (guanine nucleotide exchange factor) family, containing the novel PRONE domain (plant-specific Rop nucleotide exchanger), which is exclusively active towards members of the Rop subfamily.
AT4G13230	Late embryogenesis abundant protein (LEA) family protein	AT3G24640	lyase
AT4G13210	Pectin lyase-like superfamily protein	AT3G24670	Pectin lyase-like superfamily protein
AT4G13195	Belongs to a large gene family, called CLE for CLAVATA3/ESR-related, encoding small peptides with conserved carboxyl termini. The C-terminal 12 amino acid sequence of CLE44 is identical to that of a dodeca peptide (TDIF, tracheary element differentiation inhibitory factor) isolated from Arabidopsis and functions as a suppressor of plant stem cell differentiation. TDIF sequence is also identical t…	AT3G24770	Belongs to a large gene family, called CLE for CLAVATA3/ESR-related, encoding small peptides with conserved carboxyl termini. The C-terminal 12 amino acid sequence of CLE41 is identical to that of a dodeca peptide (TDIF, tracheary element differentiation inhibitory factor) isolated from Arabidopsis and functions as a suppressor of plant stem cell differentiation. TDIF sequence is also identical t…
AT4G13190	Protein kinase superfamily protein	AT3G24790	Protein kinase superfamily protein
AT4G13170	Ribosomal protein L13 family protein	AT3G24830	Ribosomal protein L13 family protein
AT4G13100	RING/U-box superfamily protein	AT3G25030	RING/U-box superfamily protein
AT4G13080	xyloglucan endotransglucosylase/hydrolase 1	AT3G25050	Encodes an endotransglucosylase that cleaves the beta-1,4-glucosidic linkage in amorphous cellulose and ligates the nascent reducing end to a non-reducing terminus of either cellulosic or xyloglucan oligosaccharide. Higher expression in flowers and in response to IAA treatment.
AT4G13075	Rapid alkalinization factor (RALF) family protein. Member of a diversely expressed predicted peptide family showing sequence similarity to tobacco Rapid Alkalinization Factor (RALF), and is believed to play an essential role in the physiology of Arabidopsis. Consists of a single exon and is characterized by a conserved C-terminal motif and N-terminal signal peptide.	AT3G25165	Member of a diversely expressed predicted peptide family showing sequence similarity to tobacco Rapid Alkalinization Factor (RALF), and is believed to play an essential role in the physiology of Arabidopsis. Consists of a single exon and is characterized by a conserved C-terminal motif and N-terminal signal peptide.
AT4G13000	AGC (cAMP-dependent, cGMP-dependent and protein kinase C) kinase family protein	AT3G25250	Arabidopsis protein kinase The mRNA is cell-to-cell mobile.
AT4G12980	Auxin-responsive family protein	AT3G25290	Auxin-responsive family protein
AT4G12910	serine carboxypeptidase-like 20	AT3G25420	serine carboxypeptidase-like 21
DXR_AT5G62790
Locus 1	Annotation	Locus 2	Annotation
AT5G62430	Dof-type zinc finger domain-containing protein, similar to H-protein promoter binding factor-2a GI:3386546 from (Arabidopsis thaliana). Represses expression of Constans (CO), a circadian regulator of flowering time. Interacts with LKP2 and FKF1. Expression oscillates under constant light conditions. Mainly expressed in the vasculature of cotyledons, leaves and hypocotyls, but also in stomata. Loc…	AT5G39660	Dof-type zinc finger domain-containing protein, identical to H-protein promoter binding factor-2a GI:3386546 from (Arabidopsis thaliana). Interacts with LKP2 and FKF1, but its overexpression does not change flowering time under short or long day conditions.
AT5G62630	hipl2 protein precursor	AT5G39970	catalytics
AT5G62790_DXR	1-Deoxy-d-xylulose 5-phosphate reductoisomerase (DXR) catalyzes the first committed step of the 2-C-methyl-d-erythritol 4-phosphate pathway for isoprenoid biosynthesis. In Arabidopsis, DXR is encoded by a single-copy gene. Arabidopsis DXR is targeted to plastids and localizes into chloroplasts of leaf cells. DXR knockout or strongly silenced lines have a seedling lethal, albino phenotype. Transge…	N/A
AT5G62850	Encodes a protein that is expressed in vegetative cells of pollen. A member of the SWEET sucrose efflux transporter family proteins.	AT5G40260	Encodes RPG1 (RUPTURED POLLEN GRAIN1), a member of the MtN3/saliva gene family. Crucial for exine pattern formation and cell integrity of microspores.
AT5G63030	Thioredoxin superfamily protein	AT5G40370	Glutaredoxin family protein
AT5G63270	RPM1-interacting protein 4 (RIN4) family protein	AT5G40645	RPM1-interacting protein 4 (RIN4) family protein
AT5G63280	C2H2-like zinc finger protein	AT5G40710	zinc finger (C2H2 type) family protein
AT5G63350	von willebrand factor A domain protein	AT5G40790	hypothetical protein
AT5G63500	transmembrane protein, putative (DUF 3339)	AT5G40960	transmembrane protein, putative (DUF 3339)
AT5G63560	HXXXD-type acyl-transferase family protein	AT5G41040	Encodes a feruloyl-CoA transferase required for suberin synthesis. Has feruloyl-CoA-dependent feruloyl transferase activity towards substrates with a primary alcohol.
CMS_AT2G02500
Locus 2		Locus 1	Annotation
AT2G04038	basic leucine-zipper 48	AT1G13600	basic leucine-zipper 58
AT2G04025	Encodes a root meristem growth factor (RGF). Belongs to a family of functionally redundant homologous peptides that are secreted, tyrosine-sulfated, and expressed mainly in the stem cell area and the innermost layer of central columella cells. RGFs are required for maintenance of the root stem cell niche and transit amplifying cell proliferation. Members of this family include: At5g60810 (RGF1), …	AT1G13620	Encodes a root meristem growth factor (RGF). Belongs to a family of functionally redundant homologous peptides that are secreted, tyrosine-sulfated, and expressed mainly in the stem cell area and the innermost layer of central columella cells. RGFs are required for maintenance of the root stem cell niche and transit amplifying cell proliferation. Members of this family include: At5g60810 (RGF1), …
AT2G03890	Phosphoinositide kinase which undergo autophosphorylation and phosphorylate serine/threonine residues of protein substrates. Contains phosphoinositide 3/4-kinase and ubiquitin-like domains. The mRNA is cell-to-cell mobile.	AT1G13640	Phosphatidylinositol 3- and 4-kinase family protein
AT2G03810	18S pre-ribosomal assembly protein gar2-like protein	AT1G13650	hypothetical protein
AT2G03640	Nuclear transport factor 2 (NTF2) family protein with RNA binding (RRM-RBD-RNP motifs) domain-containing protein	AT1G13730	Nuclear transport factor 2 (NTF2) family protein with RNA binding (RRM-RBD-RNP motifs) domain-containing protein
AT2G03505	Carbohydrate-binding X8 domain superfamily protein	AT1G13830	Carbohydrate-binding X8 domain superfamily protein
AT2G03480	Encodes QUASIMODO2 LIKE2 (QUL2), a paralog of QUASIMODO2 (QUA2). AT1G78240 (QUA2), AT1G13860 (QUL1) and AT2G03480 (QUL2) form a clade with a possible role in plant vasculature development.	AT1G13860	Encodes QUASIMODO2 LIKE1 (QUL1), a paralog of QUASIMODO2 (QUA2). AT1G78240 (QUA2), AT1G13860 (QUL1) and AT2G03480 (QUL2) form a clade with a possible role in plant vasculature development.
AT2G03470	ELM2 domain-containing protein	AT1G13880	ELM2 domain-containing protein
AT2G03450	purple acid phosphatase 9	AT1G13900	Encodes a dual-localized acid phosphatase (mitochondria and chloroplast) that modulates carbon metabolism.
AT2G03440	Induced at the transcriptional level by Pseudomonas syringae pv. tomato infection.	AT1G13930	Involved in response to salt stress. Knockout mutants are hypersensitive to salt stress. The mRNA is cell-to-cell mobile.
AT2G03340	Encodes WRKY DNA-binding protein 3 (WRKY3).	AT1G13960	Encodes WRKY DNA-binding protein 4 (WRKY4).
AT2G03290	emp24/gp25L/p24 family/GOLD family protein	AT1G14010	emp24/gp25L/p24 family/GOLD family protein
AT2G03280	O-fucosyltransferase family protein	AT1G14020	O-fucosyltransferase family protein
AT2G03240	EXS (ERD1/XPR1/SYG1) family protein	AT1G14040	Encodes a PHO1 homologue that is upregulated in response to Zn deficiency and is involved in Pi homeostasis in response to Zn deficiency. The mRNA is cell-to-cell mobile.
AT2G03210	member of Glycosyltransferase Family- 37	AT1G14070	member of Xyloglucan fucosyltransferase family
AT2G03110	putative RNA-binding protein	AT1G14170	RNA-binding KH domain-containing protein
AT2G03000	RING/U-box superfamily protein	AT1G14200	RING/U-box superfamily protein
AT2G02990	Encodes a member of the ribonuclease T2 family that responds to inorganic phosphate starvation, and inhibits production of anthocyanin. Also involved in wound-induced signaling independent of jasmonic acid. Its expression is responsive to both phosphate (Pi) and phosphite (Phi) in roots.	AT1G14210	Ribonuclease T2 family protein
AT2G02970	Encodes a putative apyrase involved in pollen exine pattern formation and anther dehiscence.	AT1G14230	GDA1/CD39 nucleoside phosphatase family protein
AT2G02960	RING/FYVE/PHD zinc finger superfamily protein	AT1G14260	RING/FYVE/PHD zinc finger superfamily protein
AT2G02950	Encodes a basic soluble protein which can independently bind to either PHYA or PHYB, regardless of whether the phytochromes are in the Pr or Pfr state. PKS1 can be phosphorylated by oat phyA in vitro in a light regulated manner. It is postulated to be a negative regulator of phyB signalling.	AT1G14280	Encodes phytochrome kinase substrate 2. PKS proteins are critical for hypocotyl phototropism. Forms a complex with Phot1, Phot2 and NPH3.
AT2G02870	Galactose oxidase/kelch repeat superfamily protein	AT1G14330	Galactose oxidase/kelch repeat superfamily protein
AT2G02820	Encodes a putative transcription factor (MYB88), involved in stomata development, double loss of MYB88 and FLP (MYB124) activity results in a failure of guard mother cells (GMCs) to adopt the guard cell fate, thus they continue to divide resulting in abnormal stomata consisting of clusters of numerous guard cell-like cells. This phenotype is enhanced in double mutants over the single mutant flp p…	AT1G14350	Encodes a putative MYB transcription factor involved in stomata development, loss of FLP activity results in a failure of guard mother cells (GMCs) to adopt the guard cell fate, thus they continue to divide resulting in abnormal stomata consisting of clusters of numerous guard cell-like cells. This phenotype is enhanced in double mutants with MYB88. Its transcript levels change after inducing MUT…
AT2G02810	Encodes a multitransmembrane hydrophobic protein that functions as transporter of UDP-galactose and UDP-glucose into the Golgi. Localized in the ER. Involved in the unfolded protein response, a mechanism that controls proper protein folding in the ER.	AT1G14360	UDP-galactose transporter 3
AT2G02800	Encodes protein kinase APK2b.	AT1G14370	Encodes protein kinase APK2a. Protein is N-myristoylated.
AT2G02790	Encodes a microtubule-associated protein.	AT1G14380	Encodes a microtubule-associated protein.
AT2G02780	Leucine-rich repeat protein kinase family protein	AT1G14390	Leucine-rich repeat protein kinase family protein
AT2G02760	ubiquitin conjugating enzyme UBC2. Homolog of the yeast RAD6 gene.	AT1G14400	ubiquitin carrier protein
AT2G02740	Encodes a homolog of the potato p24 protein. It shares the conserved KGKAAL domain, a putative DNA-binding domain, with potato p24 and is localized to the plastid and not the nucleus.	AT1G14410	Encodes a homolog of the potato p24 protein. Binds single strand telomeric repeats. Negatively regulates telomerase activity and telomere length.
AT2G02720	Pectate lyase family protein	AT1G14420	Pectate lyase family protein
AT2G02540	Zinc finger homeobox protein. Expressed in vascular tissue. In a yeast one hybrid system was not able to transactivate a reporter gene.	AT1G14440	homeobox protein 31
AT2G02510	NADH dehydrogenase (ubiquinone)s	AT1G14450	NADH dehydrogenase (ubiquinone)s
AT2G02500_CMS	Encodes a protein with 4-Diphosphocytidyl-2C-methyl-D-erythritol synthase activity. The enzyme has an absolute requirement for divalent cations (Mg2+ reaches the highest catalytic activity).	N/A
AT2G02480	STICHEL mutant shows trichomes with fewer than normal branches.	AT1G14460	AAA-type ATPase family protein
AT2G02470	Encodes a member of the Alfin1-like family of nuclear-localized PHD (plant homeodomain) domain containing proteins that acts as a novel upstream regulator of root hair formation during Pi starvation. All AL proteins except AL3 bind to di- or trimethylated histone H3 (H3K4me3/2). Members of this family include: AT5G05610 (AL1), AT3G11200 (AL2), AT3G42790 (AL3), AT5G26210 (AL4), AT5G20510 (AL5), AT…	AT1G14510	Encodes a member of the Alfin1-like family of nuclear-localized PHD (plant homeodomain) domain containing proteins. All AL proteins except AL3 bind to di- or trimethylated histone H3 (H3K4me3/2). Members of this family include: AT5G05610 (AL1), AT3G11200 (AL2), AT3G42790 (AL3), AT5G26210 (AL4), AT5G20510 (AL5), AT2G02470 (AL6), AT1G14510 (AL7).
AT2G02180	Necessary for the efficient multiplication of tobamoviruses. The mRNA is cell-to-cell mobile.	AT1G14530	tobamovirus multiplication-like protein (DUF1084)
AT2G02070	RAVEN is part of the network regulated by BLJUEJAY, JACKDAW, SACRECROW and SHORT-ROOT to regulate root tissue patterning through cell lineage specification and asymmetric cell division. RAVEN is directly activated by SHORT-ROOT and directly repressed by JACKDAW.	AT1G14580	C2H2-like zinc finger protein
AT2G02061	Nucleotide-diphospho-sugar transferase family protein	AT1G14590	Nucleotide-diphospho-sugar transferase family protein
AT2G02060	Homeodomain-like superfamily protein	AT1G14600	Homeodomain-like superfamily protein
AT2G01990	XRI1-like protein	AT1G14630	XRI1-like protein
AT2G01980	Encodes a plasma membrane-localized Na+/H+ antiporter SOS1. Functions in the extrusion of toxic Na+ from cells and is essential for plant salt tolerance. Has 12 predicted transmembrane domains in the N-terminal region and a long cytoplasmic tail of approx. 700 aa at the C-terminal side. SOS1 interacts through its predicted cytoplasmic tail with RCD1, a regulator of oxidative-stress responses, sug…	AT1G14660	member of putative Na+/H+ antiporter (AtNHX) family. Functions as a plasma membrane Li+/H+ antiporter. Involved in Li+ efflux and detoxification.
AT2G01970	Endomembrane protein 70 protein family	AT1G14670	Endomembrane protein 70 protein family
AT2G01930	BASIC PENTACYSTEINE1 (BPC1) is a regulator of the homeotic Arabidopsis thaliana gene SEEDSTICK (STK), which controls ovule identity. BPC1 induces conformational changes by cooperative binding to purine-rich elements present in the STK regulatory sequence. STK is upregulated in bpc1 mutant.	AT1G14685	Encodes a member of the BASIC PENTACYSTEINE (BPC) proteins. BPC proteins are plant-specific transcription factors present throughout land plants. BPC transcription factor family is integral for a wide range of processes that support normal growth and development.
AT2G01920	ENTH/VHS/GAT family protein	AT1G14686	ENTH/ANTH/VHS superfamily protein
AT2G01910	Binds microtubules. Induces a crisscross mesh of microtubules, not bundles. Not involved in microtubule polymerization nor nucleation. Localizes to mitochondria. The mRNA is cell-to-cell mobile.	AT1G14690	microtubule-associated protein 65-7
AT2G01880	purple acid phosphatase 7	AT1G14700	purple acid phosphatase 3
AT2G01850	EXGT-A3 has homology to xyloglucan endotransglucosylases/hydrolases (XTHs). Mutants in this gene show a lesion mimic phenotype associated with leaf maturation and a reduction in the number of tertiary veins. Individual tracheary elements in the mutants are shorter, but phloem transport activity is not severely affected. EXGT-A3 plays a role in xyloglucan degradation in the differentiating trachea…	AT1G14720	member of Glycoside Hydrolase Family 16
CMK_AT2G26930
Locus 1	Annotation	Locus 2	Annotation
AT2G25430	AP180 N-terminal homology domain, TPLATE complex protein involved in clathrin-mediated endocytosis.	AT4G32285	Putative clathrin assembly protein, component of TPLATE complex that functions in clathrin-mediated endocytosis.
AT2G25480	TPX2 (targeting protein for Xklp2) protein family	AT4G32330	Unknown
AT2G25520	Drug/metabolite transporter superfamily protein	AT4G32390	Nucleotide-sugar transporter family protein
AT2G25540	cellulose synthase	AT4G32410	Encodes a cellulose synthase isomer. CESA1 mutants have cellulose defect in the primary cell wall. Multiple lines of evidence suggest that CESA1, along with CESA3 and CESA6 are present in the same plasma membrane complex for cellulose biosynthesis. lasma membrane complex for cellulose biosynthesis. As inferred from the null role of secondary wall-type CesAs, included in a set of five primary wall…
AT2G25580	Tetratricopeptide repeat (TPR)-like superfamily protein	AT4G32450	Pentatricopeptide repeat (PPR) superfamily protein
AT2G25600	Unknown	AT4G32500	Encodes AKT5, a member of the Shaker family potassium ion (K+) channel. This family includes five groups based on phylogenetic analysis (FEBS Letters (2007) 581: 2357): I (inward rectifying channel): AKT1 (AT2G26650), AKT5 (AT4G32500) and SPIK (also known as AKT6, AT2G25600); II (inward rectifying channel): KAT1 (AT5G46240) and KAT2 (AT4G18290); III (weakly inward rectifying channel): AKT2 (AT4G2…
AT2G25610	ATPase, F0/V0 complex, subunit C protein	AT4G32530	ATPase, F0/V0 complex, subunit C protein
AT2G25670	hypothetical protein	AT4G32610	copper ion binding protein
AT2G25820	encodes a member of the DREB subfamily A-4 of ERF/AP2 transcription factor family. The protein contains one AP2 domain. There are 17 members in this subfamily including TINY.	AT4G32800	encodes a member of the DREB subfamily A-4 of ERF/AP2 transcription factor family. The protein contains one AP2 domain. There are 17 members in this subfamily including TINY.
AT2G25850	Unknown	AT4G32850	Encodes a nuclear poly(A) polymerase. Located in the nucleus. The mRNA is cell-to-cell mobile.
AT2G25940	Encodes a vacuolar processing enzyme belonging to a novel group of cysteine proteinases that is expressed in vegetative organs and is upregulated in association with various types of cell death and under stressed conditions.	AT4G32940	Encodes a vacuolar processing enzyme belonging to a novel group of cysteine proteinases that is expressed in vegetative organs and is upregulated in association with various types of cell death and under stressed conditions. They are essential in processing seed storage proteins and for mediating the susceptible response of toxin-induced cell death.
AT2G26060	Encodes a homolog of the yeast Cytosolic Iron-sulfur protein Assembly protein CIA1.	AT4G32990	Transducin/WD40 repeat-like superfamily protein
AT2G26080	glycine decarboxylase P-protein 2	AT4G33010	glycine decarboxylase P-protein 1
AT2G26190	IQM4 is a plastid localized, Ca2+ independent calmodulin binding protein that is involved in promoting seed dormancy.	AT4G33050	Encodes a calmodulin-binding protein involved in stomatal movement.
AT2G26440	Plant invertase/pectin methylesterase inhibitor superfamily	AT4G33220	Unknown
AT2G26450	Plant invertase/pectin methylesterase inhibitor superfamily	AT4G33230	Plant invertase/pectin methylesterase inhibitor superfamily
AT2G26570	Unknown	AT4G33390	WEAK CHLOROPLAST MOVEMENT UNDER BLUE LIGHT-like protein (DUF827)
AT2G26930_CMK	Encodes a 4-(cytidine 5'-phospho)-2-C-methyl-D-erithritol kinase.	N/A
MDS_AT1G63970
Locus 1	Annotation	Locus 2	Annotation
AT1G62500	Bifunctional inhibitor/lipid-transfer protein/seed storage 2S albumin superfamily protein	AT4G12470	Glutaredoxin family protein
AT1G62520	sulfated surface-like glycoprotein	AT4G12450	Encodes a protein with UDP-D-glucose 4-epimerase activity.
AT1G62740	Encodes one of the 36 carboxylate clamp (CC)-tetratricopeptide repeat (TPR) proteins (Prasad 2010, Pubmed ID: 20856808) with potential to interact with Hsp90/Hsp70 as co-chaperones. The mRNA is cell-to-cell mobile.	AT4G12400	AMP-dependent synthetase and ligase family protein
AT1G62760	Pectin methylesterase inhibitor that controls PME activity and pectin methylesterification during Botrytis infection.	AT4G12390	glycosyl hydrolase 9C3
AT1G62790	Bifunctional inhibitor/lipid-transfer protein/seed storage 2S albumin superfamily protein	AT4G12360	Encodes a vacuolar H+-ATPase subunit E isoform 1 which is required for Golgi organization and vacuole function in embryogenesis. The mRNA is cell-to-cell mobile.
AT1G62810	Encodes COPPER AMINE OXIDASE1 (CuAO1). Contributes to abscisic acid- and polyamine-induced nitric oxide biosynthesis and abscisic acid signal transduction.	AT4G12270	Seed coat specific expressed protein.
AT1G62880	Cornichon family protein	AT4G12090	VIRB2-interacting protein 2
AT1G62981	transmembrane protein, putative (DUF1191)	AT4G11950	NADPH-oxidase RbohI is expressed highly in seeds and roots. Mutants have inreased sensitivity to osmotic stress suggesting a role in mediating cellular response to stress in roots.
AT1G63010	Encodes an SPX domain protein that transports Pi into the vacuole and is essential for phosphate homeostasis.	AT4G11810	encodes a type I serine/threonine protein phosphatase expressed in expressed in roots, rosettes and flowers.
AT1G63080	Transacting siRNA generating locus. Is targeted by TAS2-derived ta-siR2140 for cleavage.	AT4G11690	ROH1, putative (DUF793)
AT1G63170	Zinc finger, C3HC4 type (RING finger) family protein	AT4G11680	Encodes a putative RING-H2 finger protein RHA1b. The mRNA is cell-to-cell mobile.
AT1G63460	Encodes GPX8 (glutathione peroxidase 8). Involved in the suppression of oxidative damages in nucleus and cytosol. The mRNA is cell-to-cell mobile.	AT4G11600	bromo-adjacent domain protein, putative (DUF3527)
AT1G63520	hypothetical protein (DUF3527)	AT4G11450	Encodes glutathione peroxidase.
AT1G63840	RING/U-box superfamily protein	AT4G11360	Zinc finger, C3HC4 type (RING finger) family protein
AT1G63930	from the Czech roh meaning corner	AT4G11300	Encodes ABO8, a pentatricopeptide repeat (PPR) protein responsible for the splicing of NAD4 intron 3 in mitochondrial complex I. Abo8 mutants accumulate more reactive oxygen species (ROS) in root tips than the wild type.
AT1G63970_MDS	Encodes a protein with 2C-methyl-D-erythritol 2,4-cyclodiphosphate synthase activity. The protein's activity was confirmed by heterologous expression of phenotypic complementation of the E. coli ispF mutant. Plants defective in this gene display an albino lethal phenotype.Homolog of E. coli IspF	N/A
AT1G64040	Encodes the catalytic subunit of a Type 1 phosphoprotein Ser/Thr phosphatase, expressed in roots, shoots and flowers.	AT4G11240	Encodes an SPX domain protein that transports Pi into the vacuole. Overexpression of PHT5:2 leads to massive Pi sequestration into vacuoles and altered regulation of Pi starvation-responsive genes.
AT1G64060	Interacts with AtrbohD gene to fine tune the spatial control of ROI production and hypersensitive response to cell in and around infection site.	AT4G11230	transmembrane protein, putative (DUF1191)
AT1G64090	Reticulan like protein B3	AT4G11220	Cornichon family protein
AT1G64160	Encodes a dirigent protein involved in the synthesis of (-)pinoresinol. Dirigent proteins impart stereoselectivity on the phenoxy radical coupling reaction yielding optically active lignans from two molecules of coniferyl alcohol.	AT4G11180	Copper amine oxidase family protein
AT1G64200	vacuolar H+-ATPase subunit E isoform 3	AT4G11150	Bifunctional inhibitor/lipid-transfer protein/seed storage 2S albumin superfamily protein
AT1G64390	glycosyl hydrolase 9C2	AT4G11050	pectin methylesterase inhibitor 1
AT1G64400	AMP-dependent synthetase and ligase family protein	AT4G11030	Encodes one of the 36 carboxylate clamp (CC)-tetratricopeptide repeat (TPR) proteins (Prasad 2010, Pubmed ID: 20856808) with potential to interact with Hsp90/Hsp70 as co-chaperones.
AT1G64440	Encodes a protein with UDP-D-glucose 4-epimerase activity. Mutants in RHD1 have abnormally shaped root hairs with a bulbous region at the base. Allelic to REB1 encoding a UDP-D-glucose 4-epimerase involved in cell wall biosynthesis.Involved in growth and cell wall carbohydrate biosynthesis.	AT4G10960	zinc finger (C2H2 type) family protein
AT1G64500	A member of a protein family found in plants and animals that contain conserved C-terminal glutaredoxin-like and putative zinc-binding cysteine-rich domains. It is involved in light stimulated actin bundling and chloroplast movement. The mRNA is cell-to-cell mobile.	AT4G10630	Encodes AZI1 (AZELAIC ACID INDUCED 1). Involved in the priming of salicylic acid induction and systemic immunity triggered by pathogen or azelaic acid. Targeting if AZI1 to chloroplasts is increased during SAR induction and that localization requires the PRR domain.It is involved in the uptake and movement of the azelaic acid signal.
HDS_AT5G60600
Locus 1	Annotation	Locus 2	Annotation
AT5G59310	Predicted to be a member of PR-14 pathogenesis-related protein family	AT5G01870	Predicted to encode a PR (pathogenesis-related) protein
AT5G59420	OSBP(oxysterol binding protein)-related protein 3C (ORP3C)	AT5G02100	Encodes a protein that binds to beta-sitosterol and localizes to the ER
AT5G59480	Haloacid dehalogenase-like hydrolase (HAD) superfamily protein;	AT5G02230	Haloacid dehalogenase-like hydrolase (HAD) superfamily protein
AT5G59870	Encodes HTA6, a histone H2A protein	AT5G02560	Encodes HTA12, a histone H2A protein
AT5G59910	HTB4; Histone superfamily protein	AT5G02570	Histone superfamily protein
AT5G60070	ankyrin repeat family protein; CONTAINS InterPro DOMAIN/s	AT5G02620	Encodes a member of the ankyrin repeat protein
AT5G60090	Protein kinase superfamily protein	AT5G02800	Encodes CDL1, a homolog of CDG1
AT5G60100	Encodes pseudo-response regulator 3 (APRR3/PRR3). PRR3 transcript levels vary in a circadian pattern with peak expression at dusk under long and short day conditions.	AT5G02810	PRR7 and PRR9 are partially redundant essential components of a temperature-sensitive circadian system.
AT5G60470	C2H2 and C2HC zinc fingers superfamily protein	AT5G03150	JKD is a nuclear-localized putative transcription factor with three zinc finger domains.
AT5G60490	Encodes a member of fasciclin-like arabinogalactan proteins (FLAs) containing a cell adhesion fasciclin (FAS) domain.	AT5G03170	Encodes FLA11, a member of fasciclin-like arabinogalactan proteins (FLAs) containing a cell adhesion fasciclin (FAS) domain.
AT5G60580	RING/U-box superfamily protein	AT5G03180	RING/U-box superfamily protein
AT5G60600_HDS	Encodes a chloroplast-localized hydroxy-2-methyl-2-(E)-butenyl 4-diphosphate (HMBPP) synthase (HDS), catalyzes the formation of HMBPP from 2-C-methyl-D-erythrytol 2,4-cyclodiphosphate (MEcPP).	N/A
AT5G60680	Protein of unknown function, DUF584	AT5G03230	Protein of unknown function, DUF584
AT5G60800	Heavy metal transport/detoxification superfamily protein	AT5G03380	Heavy metal transport/detoxification superfamily protein
AT5G61010	A member of EXO70 gene family, putative exocyst subunits, conserved in land plants.	AT5G03540	AtEXO70A1 is a member of EXO70 gene family, putative exocyst subunits, conserved in land plants
HDR_AT4G34350
Locus 2	Annotation	Locus 1	Annotation
AT4G34170	Galactose oxidase/kelch repeat superfamily protein	AT2G21950	Encodes an SKP1 interacting partner (SKIP6).
AT4G34230	Encodes a catalytically active cinnamyl alcohol dehydrogenase which uses p-coumaryl aldehyde as a preferred substrate. It can also use sinapyl, caffeyl, coniferyl and d-hydroxyconiferyl aldehydes as substrates.	AT2G21890	cinnamyl alcohol dehydrogenase homolog 3
AT4G34320	transmembrane protein, putative (DUF677)	AT2G18630	transmembrane protein, putative (DUF677)
AT4G34350_HDR	Arabidopsis ISPH is involved in the plastid nonmevalonate pathway of isoprenoid biosynthesis. It was shown to complement the lethal phenotype of E. coli ispH mutant and is therefore most likely encodes a protein with 4-hydroxy-3-methylbut-2-en-1-yl diphosphate reductase activity involved in the last step of mevalonate-independent isopentenyl biosynthesis. Mutant has Albino seedling.	N/A
AT4G34440	Encodes a member of the proline-rich extensin-like receptor kinase (PERK) family. This family consists of 15 predicted receptor kinases (PMID: 15653807).	AT2G18470	Proline-rich extensin-like receptor kinase 4. Functions at an early stage of ABA signalling inhibiting primary root cell elongation by perturbing Ca2+ homeostasis.
AT4G34530	Encodes a transcription factor CIB1 (cryptochrome-interacting basic-helix-loop-helix). CIB1 interacts with CRY2 (cryptochrome 2) in a blue light-specific manner in yeast and Arabidopsis cells, and it acts together with additional CIB1-related proteins to promote CRY2-dependent floral initiation. CIB1 positively regulates FT expression.	AT2G18300	basic helix-loop-helix (bHLH) DNA-binding superfamily protein
AT4G34555	Ribosomal protein S25 family protein	AT2G21580	Ribosomal protein S25 family protein
AT4G34570	Encodes a bifunctional dihydrofolate reductase - thymidylate synthase gene. This is unique in Arabidopsis and protozoa. Other organisms have independent genes for this function.	AT2G21550	One of three DRTS genes, this is the most divergent one.THY3/DRTS3 is preferentially expressed in the shoot apex, stipules and root caps.
AT4G34580	Encodes COW1 (can of worms1), a phosphatidylinositol transfer protein essential for root hair tip growth. The N-terminus of the COW1 protein is 32% identical to an essential phosphatidylinositol transfer protein (PITP), the yeast Sec14 protein (sec14p) while the C-terminus is 34.5% identical to a late nodulin of Lotus japonicus, Nlj16. Expression of COW1 complements the growth defect associated w…	AT2G18180	Sec14p-like phosphatidylinositol transfer family protein
AT4G34580	Encodes COW1 (can of worms1), a phosphatidylinositol transfer protein essential for root hair tip growth. The N-terminus of the COW1 protein is 32% identical to an essential phosphatidylinositol transfer protein (PITP), the yeast Sec14 protein (sec14p) while the C-terminus is 34.5% identical to a late nodulin of Lotus japonicus, Nlj16. Expression of COW1 complements the growth defect associated w…	AT2G21520	Sec14p-like phosphatidylinositol transfer family protein
AT4G34588	Unknown	AT2G18162	Unknown
AT4G34590	Encodes a basic domain leucine zipper (bZip) transcription factor bZIP11. Translation is repressed by sucrose. Directly regulates gene expression of ASN1 and ProDH2, which are enzyme-coding genes involved in amino acid metabolism.	AT2G18160	Encodes a b-ZIP transcription factor.
AT4G34760	SAUR-like auxin-responsive protein family	AT2G18010	SAUR-like auxin-responsive protein family
AT4G34760	SAUR-like auxin-responsive protein family	AT2G21220	SAUR-like auxin-responsive protein family
AT4G34770	SAUR-like auxin-responsive protein family	AT2G21200	SAUR-like auxin-responsive protein family
AT4G34870	belongs to cyclophilin family	AT2G21130	Cyclophilin-like peptidyl-prolyl cis-trans isomerase family protein
AT4G35020	A member of ROP GTPase gene family; Encodes a Rho-like GTP binding protein.	AT2G17800	A member of ROP GTPase family. Rac-like GTP-binding protein ARAC1/ATGP2. Encodes a geranylgeranylated GTP binding protein. Involved in the auxin-activated 26S proteasome-dependent Aux/IAA proteolysis pathway.
AT4G35200	hypothetical protein (DUF241)	AT2G17680	DUF241 domain protein, putative (DUF241)

## Sheet: Oryza_sativa
Supplementary File 1. Paralogous syntenic blocks display loss of duplicated copies of MEP-pathway genes
Oryza sativa
DXS: LOC_Os05g33840			MDS: LOC_Os02g45660 & HDS: LOC_Os02g39160 located in a huge block				HDR: LOC_Os03g52180
Locus 1	Locus2		Locus 1	Locus 2			Locus 1	Locus 2
LOC_Os05g31620	LOC_Os01g72100		LOC_Os02g47410	LOC_Os04g51370			LOC_Os03g51550	LOC_Os03g46650
LOC_Os05g31690	LOC_Os01g72190		LOC_Os02g47400	LOC_Os04g51340			LOC_Os03g51580	LOC_Os03g46790
LOC_Os05g31720	LOC_Os01g72230		LOC_Os02g47370	LOC_Os04g51320			LOC_Os03g51660	LOC_Os03g46930
LOC_Os05g31740	LOC_Os01g72260		LOC_Os02g47320	LOC_Os04g51270			LOC_Os03g51690	LOC_Os03g47016
LOC_Os05g31770	LOC_Os01g72280		LOC_Os02g47280	LOC_Os04g51190			LOC_Os03g52180_HDR	N/A
LOC_Os05g31920	LOC_Os01g72320		LOC_Os02g47230	LOC_Os04g51172			LOC_Os03g51970	LOC_Os03g47140
LOC_Os05g31970	LOC_Os01g72360		LOC_Os02g47190	LOC_Os04g51130			LOC_Os03g51990	LOC_Os03g47246
LOC_Os05g32070	LOC_Os01g72490		LOC_Os02g47180	LOC_Os04g51110			LOC_Os03g52239	LOC_Os03g47740
LOC_Os05g32130	LOC_Os01g72560		LOC_Os02g47170	LOC_Os04g51060			LOC_Os03g52450	LOC_Os03g47970
LOC_Os05g32210	LOC_Os01g72690		LOC_Os02g47140	LOC_Os04g50990
LOC_Os05g32230	LOC_Os01g72710		LOC_Os02g47130	LOC_Os04g50960
LOC_Os05g32360	LOC_Os01g72790		LOC_Os02g47090	LOC_Os04g50930
LOC_Os05g33840_DXS	N/A		LOC_Os02g47060	LOC_Os04g50920
			LOC_Os02g47020	LOC_Os04g50880
DXR:LOC_Os01g01710			LOC_Os02g46850	LOC_Os04g50820
Locus 1	Locus 2		LOC_Os02g46780	LOC_Os04g50770
LOC_Os01g01070	LOC_Os05g01320		LOC_Os02g46720	LOC_Os04g50720
LOC_Os01g01710 _DXR	N/A		LOC_Os02g46660	LOC_Os04g50216
LOC_Os01g01180	LOC_Os05g01280		LOC_Os02g46620	LOC_Os04g50176
LOC_Os01g01307	LOC_Os05g01262		LOC_Os02g46610	LOC_Os04g50120
LOC_Os01g01350	LOC_Os05g01250		LOC_Os02g46600	LOC_Os04g50100
LOC_Os01g01720	LOC_Os05g01090		LOC_Os02g46560	LOC_Os04g50090
LOC_Os01g01800	LOC_Os05g01060		LOC_Os02g46500	LOC_Os04g49970
LOC_Os01g01960	LOC_Os05g01020		LOC_Os02g46380	LOC_Os04g49739
			LOC_Os02g46360	LOC_Os04g49720
			LOC_Os02g46340	LOC_Os04g49700
CMS_LOC_os01g66360			LOC_Os02g46180	LOC_Os04g49620
Locus 1	Locus 2		LOC_Os02g46120	LOC_Os04g49590
LOC_Os01g65350	LOC_Os05g35520		LOC_Os02g46100	LOC_Os04g49550
LOC_Os01g65370	LOC_Os05g35500		LOC_Os02g46090	LOC_Os04g49510
LOC_Os01g65380	LOC_Os05g35460		LOC_Os02g46080	LOC_Os04g49490
LOC_Os01g65410	LOC_Os05g35440		LOC_Os02g46030	LOC_Os04g49450
LOC_Os01g65440	LOC_Os05g35380		LOC_Os02g45980	LOC_Os04g49430
LOC_Os01g65460	LOC_Os05g35360		LOC_Os02g45940	LOC_Os04g49420
LOC_Os01g65530	LOC_Os05g35274		LOC_Os02g45930	LOC_Os04g49370
LOC_Os01g65590	LOC_Os05g35266		LOC_Os02g45900	LOC_Os04g49270
LOC_Os01g65620	LOC_Os05g35240		LOC_Os02g45850	LOC_Os04g49230
LOC_Os01g65630	LOC_Os05g35230		LOC_Os02g45820	LOC_Os04g49220
LOC_Os01g65780	LOC_Os05g35200		LOC_Os02g45770	LOC_Os04g49150
LOC_Os01g65800	LOC_Os05g35190		LOC_Os02g45760	LOC_Os04g49110
LOC_Os01g65860	LOC_Os05g35160		LOC_Os02g45710	LOC_Os04g49000
LOC_Os01g65880	LOC_Os05g35140		LOC_Os02g45700	LOC_Os04g48950
LOC_Os01g65920	LOC_Os05g35110		LOC_Os02g45690	LOC_Os04g48940
LOC_Os01g65986	LOC_Os05g35060		LOC_Os02g45660_MDS	N/A
LOC_Os01g66010	LOC_Os05g34980		LOC_Os02g45620	LOC_Os04g48830
LOC_Os01g66020	LOC_Os05g34950		LOC_Os02g45600	LOC_Os04g48790
LOC_Os01g66030	LOC_Os05g34940		LOC_Os02g45570	LOC_Os04g48510
LOC_Os01g66050	LOC_Os05g34900		LOC_Os02g45530	LOC_Os04g48400
LOC_Os01g66100	LOC_Os05g34854		LOC_Os02g45520	LOC_Os04g48390
LOC_Os01g66120	LOC_Os05g34830		LOC_Os02g45480	LOC_Os04g48375
LOC_Os01g66140	LOC_Os05g34790		LOC_Os02g45450	LOC_Os04g48350
LOC_Os01g66180	LOC_Os05g34770		LOC_Os02g45420	LOC_Os04g48330
LOC_Os01g66200	LOC_Os05g34760		LOC_Os02g45390	LOC_Os04g48310
LOC_Os01g66270	LOC_Os05g34730		LOC_Os02g45380	LOC_Os04g48290
LOC_Os01g66280	LOC_Os05g34720		LOC_Os02g45320	LOC_Os04g48270
LOC_Os01g66300	LOC_Os05g34670		LOC_Os02g45280	LOC_Os04g48170
LOC_Os01g66350	LOC_Os05g34650		LOC_Os02g45250	LOC_Os04g48070
LOC_os01g66360_CMS	N/A		LOC_Os02g45240	LOC_Os04g48050
LOC_Os01g66420	LOC_Os05g34640		LOC_Os02g45200	LOC_Os04g47990
LOC_Os01g66490	LOC_Os05g34600		LOC_Os02g45180	LOC_Os04g47970
LOC_Os01g66510	LOC_Os05g34550		LOC_Os02g45150	LOC_Os04g47930
LOC_Os01g66590	LOC_Os05g34450		LOC_Os02g45100	LOC_Os04g47900
LOC_Os01g66610	LOC_Os05g34390		LOC_Os02g45080	LOC_Os04g47890
LOC_Os01g66700	LOC_Os05g34320		LOC_Os02g45070	LOC_Os04g47870
LOC_Os01g66740	LOC_Os05g34270		LOC_Os02g45054	LOC_Os04g47860
			LOC_Os02g45010	LOC_Os04g47810
			LOC_Os02g44980	LOC_Os04g47780
IspE: LOC_Os01g58790			LOC_Os02g44930	LOC_Os04g47690
Locus 1	Locus 2		LOC_Os02g44920	LOC_Os04g47620
LOC_Os01g39780	LOC_Os05g51540		LOC_Os02g44910	LOC_Os04g47530
LOC_Os01g40070	LOC_Os05g51520		LOC_Os02g44900	LOC_Os04g47480
LOC_Os01g40094	LOC_Os05g51510		LOC_Os02g44880	LOC_Os04g47450
LOC_Os01g40150	LOC_Os05g51500		LOC_Os02g44850	LOC_Os04g47390
LOC_Os01g40340	LOC_Os05g51490		LOC_Os02g44820	LOC_Os04g47330
LOC_Os01g40450	LOC_Os05g51470		LOC_Os02g44770	LOC_Os04g47320
LOC_Os01g40530	LOC_Os05g51440		LOC_Os02g44654	LOC_Os04g47250
LOC_Os01g40560	LOC_Os05g51420		LOC_Os02g44642	LOC_Os04g47240
LOC_Os01g40590	LOC_Os05g51400		LOC_Os02g44630	LOC_Os04g47220
LOC_Os01g40630	LOC_Os05g51390		LOC_Os02g44590	LOC_Os04g47150
LOC_Os01g41240	LOC_Os05g51240		LOC_Os02g44540	LOC_Os04g47010
LOC_Os01g41550	LOC_Os05g51220		LOC_Os02g44500	LOC_Os04g46960
LOC_Os01g41870	LOC_Os05g51190		LOC_Os02g44470	LOC_Os04g46910
LOC_Os01g41880	LOC_Os05g51180		LOC_Os02g44380	LOC_Os04g46892
LOC_Os01g41900	LOC_Os05g51160		LOC_Os02g44360	LOC_Os04g46860
LOC_Os01g42010	LOC_Os05g51140		LOC_Os02g44310	LOC_Os04g46810
LOC_Os01g42030	LOC_Os05g51130		LOC_Os02g44300	LOC_Os04g46780
LOC_Os01g42090	LOC_Os05g51090		LOC_Os02g44230	LOC_Os04g46760
LOC_Os01g42294	LOC_Os05g51070		LOC_Os02g44134	LOC_Os04g46710
LOC_Os01g42690	LOC_Os05g51050		LOC_Os02g44130	LOC_Os04g46680
LOC_Os01g42810	LOC_Os05g51020		LOC_Os02g44120	LOC_Os04g46670
LOC_Os01g42960	LOC_Os05g50990		LOC_Os02g44106	LOC_Os04g46630
LOC_Os01g43100	LOC_Os05g50970		LOC_Os02g44090	LOC_Os04g46600
LOC_Os01g43160	LOC_Os05g50960		LOC_Os02g44080	LOC_Os04g46490
LOC_Os01g43320	LOC_Os05g50920		LOC_Os02g44010	LOC_Os04g46480
LOC_Os01g43330	LOC_Os05g50910		LOC_Os02g44000	LOC_Os04g46460
LOC_Os01g43350	LOC_Os05g50830		LOC_Os02g43940	LOC_Os04g46400
LOC_Os01g43410	LOC_Os05g50810		LOC_Os02g43930	LOC_Os04g46390
LOC_Os01g43420	LOC_Os05g50800		LOC_Os02g43870	LOC_Os04g46320
LOC_Os01g43460	LOC_Os05g50770		LOC_Os02g43840	LOC_Os04g46290
LOC_Os01g43480	LOC_Os05g50750		LOC_Os02g43790	LOC_Os04g46220
LOC_Os01g43510	LOC_Os05g50730		LOC_Os02g43760	LOC_Os04g46190
LOC_Os01g43530	LOC_Os05g50710		LOC_Os02g43740	LOC_Os04g46180
LOC_Os01g43550	LOC_Os05g50700		LOC_Os02g43670	LOC_Os04g46140
LOC_Os01g43650	LOC_Os05g50610		LOC_Os02g43660	LOC_Os04g46120
LOC_Os01g43890	LOC_Os05g50570		LOC_Os02g43590	LOC_Os04g46079
LOC_Os01g43910	LOC_Os05g50560		LOC_Os02g43560	LOC_Os04g46060
LOC_Os01g44040	LOC_Os05g50510		LOC_Os02g43550	LOC_Os04g46000
LOC_Os01g44090	LOC_Os05g50490		LOC_Os02g43470	LOC_Os04g45970
LOC_Os01g44140	LOC_Os05g50470		LOC_Os02g43430	LOC_Os04g45920
LOC_Os01g44220	LOC_Os05g50380		LOC_Os02g43330	LOC_Os04g45810
LOC_Os01g44310	LOC_Os05g50370		LOC_Os02g43300	LOC_Os04g45750
LOC_Os01g44370	LOC_Os05g50340		LOC_Os02g43290	LOC_Os04g45730
LOC_Os01g44950	LOC_Os05g50300		LOC_Os02g43194	LOC_Os04g45720
LOC_Os01g44970	LOC_Os05g50260		LOC_Os02g43170	LOC_Os04g45690
LOC_Os01g45200	LOC_Os05g50250		LOC_Os02g43150	LOC_Os04g45650
LOC_Os01g45250	LOC_Os05g50230		LOC_Os02g43050	LOC_Os04g45580
LOC_Os01g45380	LOC_Os05g50190		LOC_Os02g43040	LOC_Os04g45570
LOC_Os01g45460	LOC_Os05g50170		LOC_Os02g43030	LOC_Os04g45520
LOC_Os01g45510	LOC_Os05g50160		LOC_Os02g43020	LOC_Os04g45480
LOC_Os01g45550	LOC_Os05g50140		LOC_Os02g43010	LOC_Os04g45470
LOC_Os01g45570	LOC_Os05g50130		LOC_Os02g43000	LOC_Os04g45460
LOC_Os01g45620	LOC_Os05g50120		LOC_Os02g42970	LOC_Os04g45340
LOC_Os01g45624	LOC_Os05g50110		LOC_Os02g42950	LOC_Os04g45330
LOC_Os01g45720	LOC_Os05g50100		LOC_Os02g42940	LOC_Os04g45190
LOC_Os01g45730	LOC_Os05g50080		LOC_Os02g42920	LOC_Os04g45140
LOC_Os01g45860	LOC_Os05g49930		LOC_Os02g42890	LOC_Os04g45090
LOC_Os01g46070	LOC_Os05g49880		LOC_Os02g42880	LOC_Os04g45070
LOC_Os01g46240	LOC_Os05g49830		LOC_Os02g42870	LOC_Os04g45060
LOC_Os01g46340	LOC_Os05g49820		LOC_Os02g42850	LOC_Os04g45020
LOC_Os01g46380	LOC_Os05g49800		LOC_Os02g42820	LOC_Os04g45010
LOC_Os01g46390	LOC_Os05g49790		LOC_Os02g42790	LOC_Os04g44920
LOC_Os01g46570	LOC_Os05g49770		LOC_Os02g42780	LOC_Os04g44900
LOC_Os01g46610	LOC_Os05g49760		LOC_Os02g42710	LOC_Os04g44870
LOC_Os01g46760	LOC_Os05g49730		LOC_Os02g42700	LOC_Os04g44830
LOC_Os01g46790	LOC_Os05g49690		LOC_Os02g42690	LOC_Os04g44820
LOC_Os01g46800	LOC_Os05g49620		LOC_Os02g42650	LOC_Os04g44780
LOC_Os01g46950	LOC_Os05g49430		LOC_Os02g42600	LOC_Os04g44710
LOC_Os01g46970	LOC_Os05g49420		LOC_Os02g42590	LOC_Os04g44700
LOC_Os01g47270	LOC_Os05g49350		LOC_Os02g42585	LOC_Os04g44670
LOC_Os01g47280	LOC_Os05g49340		LOC_Os02g42570	LOC_Os04g44650
LOC_Os01g47330	LOC_Os05g49320		LOC_Os02g42560	LOC_Os04g44640
LOC_Os01g47340	LOC_Os05g49300		LOC_Os02g42430	LOC_Os04g44500
LOC_Os01g47360	LOC_Os05g49280		LOC_Os02g42380	LOC_Os04g44440
LOC_Os01g47370	LOC_Os05g49240		LOC_Os02g42310	LOC_Os04g44410
LOC_Os01g47410	LOC_Os05g49200		LOC_Os02g42290	LOC_Os04g44400
LOC_Os01g47430	LOC_Os05g49180		LOC_Os02g42280	LOC_Os04g44354
LOC_Os01g47490	LOC_Os05g49160		LOC_Os02g42060	LOC_Os04g44280
LOC_Os01g47530	LOC_Os05g49140		LOC_Os02g42040	LOC_Os04g44220
LOC_Os01g47540	LOC_Os05g49120		LOC_Os02g42020	LOC_Os04g44210
LOC_Os01g47560	LOC_Os05g49100		LOC_Os02g42000	LOC_Os04g44190
LOC_Os01g47570	LOC_Os05g49080		LOC_Os02g41990	LOC_Os04g44180
LOC_Os01g47635	LOC_Os05g49040		LOC_Os02g41954	LOC_Os04g44150
LOC_Os01g47660	LOC_Os05g49030		LOC_Os02g41904	LOC_Os04g44130
LOC_Os01g47680	LOC_Os05g49020		LOC_Os02g41860	LOC_Os04g44060
LOC_Os01g47710	LOC_Os05g48990		LOC_Os02g41840	LOC_Os04g43990
LOC_Os01g47730	LOC_Os05g48980		LOC_Os02g41800	LOC_Os04g43910
LOC_Os01g47740	LOC_Os05g48970		LOC_Os02g41770	LOC_Os04g43840
LOC_Os01g47750	LOC_Os05g48960		LOC_Os02g41630	LOC_Os04g43760
LOC_Os01g47760	LOC_Os05g48930		LOC_Os02g41590	LOC_Os04g43750
LOC_Os01g47780	LOC_Os05g48890		LOC_Os02g41580	LOC_Os04g43710
LOC_Os01g48060	LOC_Os05g48870		LOC_Os02g41520	LOC_Os04g43700
LOC_Os01g48130	LOC_Os05g48850		LOC_Os02g41510	LOC_Os04g43680
LOC_Os01g48170	LOC_Os05g48820		LOC_Os02g41460	LOC_Os04g43580
LOC_Os01g48190	LOC_Os05g48800		LOC_Os02g41450	LOC_Os04g43560
LOC_Os01g48220	LOC_Os05g48760		LOC_Os02g40860	LOC_Os04g43490
LOC_Os01g48230	LOC_Os05g48730		LOC_Os02g40820	LOC_Os04g43310
LOC_Os01g48320	LOC_Os05g48690		LOC_Os02g40784	LOC_Os04g43270
LOC_Os01g48370	LOC_Os05g48670		LOC_Os02g40710	LOC_Os04g43070
LOC_Os01g48390	LOC_Os05g48660		LOC_Os02g40700	LOC_Os04g43060
LOC_Os01g48410	LOC_Os05g48640		LOC_Os02g40664	LOC_Os04g42980
LOC_Os01g48440	LOC_Os05g48600		LOC_Os02g40590	LOC_Os04g42970
LOC_Os01g48444	LOC_Os05g48590		LOC_Os02g40550	LOC_Os04g42960
LOC_Os01g48530	LOC_Os05g48570		LOC_Os02g40530	LOC_Os04g42950
LOC_Os01g48540	LOC_Os05g48520		LOC_Os02g40500	LOC_Os04g42930
LOC_Os01g48580	LOC_Os05g48380		LOC_Os02g40440	LOC_Os04g42860
LOC_Os01g48610	LOC_Os05g48370		LOC_Os02g40430	LOC_Os04g42840
LOC_Os01g48740	LOC_Os05g48330		LOC_Os02g40410	LOC_Os04g42770
LOC_Os01g48770	LOC_Os05g48320		LOC_Os02g40260	LOC_Os04g42620
LOC_Os01g48800	LOC_Os05g48300		LOC_Os02g40100	LOC_Os04g42610
LOC_Os01g48830	LOC_Os05g48280		LOC_Os02g40070	LOC_Os04g42570
LOC_Os01g48850	LOC_Os05g48270		LOC_Os02g40010	LOC_Os04g42520
LOC_Os01g48874	LOC_Os05g48260		LOC_Os02g40000	LOC_Os04g42500
LOC_Os01g48900	LOC_Os05g48240		LOC_Os02g39970	LOC_Os04g42470
LOC_Os01g48950	LOC_Os05g48210		LOC_Os02g39950	LOC_Os04g42430
LOC_Os01g48960	LOC_Os05g48200		LOC_Os02g39920	LOC_Os04g42320
LOC_Os01g49024	LOC_Os05g48060		LOC_Os02g39910	LOC_Os04g42310
LOC_Os01g49120	LOC_Os05g48040		LOC_Os02g39850	LOC_Os04g42250
LOC_Os01g49150	LOC_Os05g48020		LOC_Os02g39840	LOC_Os04g42140
LOC_Os01g49160	LOC_Os05g48010		LOC_Os02g39830	LOC_Os04g42134
LOC_Os01g49190	LOC_Os05g47980		LOC_Os02g39790	LOC_Os04g42090
LOC_Os01g49200	LOC_Os05g47970		LOC_Os02g39710	LOC_Os04g42020
LOC_Os01g49210	LOC_Os05g47960		LOC_Os02g39700	LOC_Os04g42010
LOC_Os01g49230	LOC_Os05g47950		LOC_Os02g39620	LOC_Os04g41980
LOC_Os01g49280	LOC_Os05g47900		LOC_Os02g39550	LOC_Os04g41950
LOC_Os01g49290	LOC_Os05g47890		LOC_Os02g39490	LOC_Os04g41875
LOC_Os01g49310	LOC_Os05g47870		LOC_Os02g39380	LOC_Os04g41540
LOC_Os01g49390	LOC_Os05g47840		LOC_Os02g39200	LOC_Os04g41320
LOC_Os01g49410	LOC_Os05g47830		LOC_Os02g39160_HDS	N/A
LOC_Os01g49440	LOC_Os05g47810		LOC_Os02g39140	LOC_Os04g41229
LOC_Os01g49470	LOC_Os05g47780		LOC_Os02g39090	LOC_Os04g41160
LOC_Os01g49529	LOC_Os05g47750		LOC_Os02g39064	LOC_Os04g41130
LOC_Os01g49640	LOC_Os05g47700		LOC_Os02g39010	LOC_Os04g41100
LOC_Os01g49660	LOC_Os05g47690		LOC_Os02g38920	LOC_Os04g40950
LOC_Os01g49740	LOC_Os05g47680		LOC_Os02g38900	LOC_Os04g40880
LOC_Os01g49770	LOC_Os05g47670		LOC_Os02g38840	LOC_Os04g40874
LOC_Os01g49820	LOC_Os05g47660		LOC_Os02g38800	LOC_Os04g40850
LOC_Os01g49830	LOC_Os05g47650		LOC_Os02g38440	LOC_Os04g40730
LOC_Os01g49890	LOC_Os05g47640		LOC_Os02g38430	LOC_Os04g40700
LOC_Os01g49900	LOC_Os05g47630		LOC_Os02g38410	LOC_Os04g40680
LOC_Os01g50010	LOC_Os05g47550		LOC_Os02g38330	LOC_Os04g40640
LOC_Os01g50030	LOC_Os05g47540		LOC_Os02g38320	LOC_Os04g40630
LOC_Os01g50070	LOC_Os05g47490		LOC_Os02g38260	LOC_Os04g40490
LOC_Os01g50310	LOC_Os05g47470		LOC_Os02g38230	LOC_Os04g40410
LOC_Os01g50370	LOC_Os05g46750		LOC_Os02g38220	LOC_Os04g40400
LOC_Os01g50470	LOC_Os05g46740		LOC_Os02g38200	LOC_Os04g40310
LOC_Os01g50616	LOC_Os05g46720		LOC_Os02g38140	LOC_Os04g40150
LOC_Os01g50700	LOC_Os05g46620		LOC_Os02g38130	LOC_Os04g40140
LOC_Os01g50720	LOC_Os05g46610		LOC_Os02g38120	LOC_Os04g40100
LOC_Os01g50760	LOC_Os05g46580		LOC_Os02g38050	LOC_Os04g40090
LOC_Os01g50770	LOC_Os05g46550		LOC_Os02g38040	LOC_Os04g40080
LOC_Os01g50810	LOC_Os05g46530		LOC_Os02g37990	LOC_Os04g40040
LOC_Os01g50870	LOC_Os05g46500		LOC_Os02g37862	LOC_Os04g39700
LOC_Os01g50910	LOC_Os05g46480		LOC_Os02g37850	LOC_Os04g39670
LOC_Os01g50934	LOC_Os05g46450		LOC_Os02g37590	LOC_Os04g39610
LOC_Os01g51030	LOC_Os05g46440		LOC_Os02g37430	LOC_Os04g39444
LOC_Os01g51140	LOC_Os05g46370		LOC_Os02g37290	LOC_Os04g39350
LOC_Os01g51210	LOC_Os05g46360		LOC_Os02g37160	LOC_Os04g39290
LOC_Os01g51230	LOC_Os05g46350		LOC_Os02g37120	LOC_Os04g39240
LOC_Os01g51310	LOC_Os05g46340		LOC_Os02g37030	LOC_Os04g38970
LOC_Os01g51430	LOC_Os05g46240		LOC_Os02g37000	LOC_Os04g38900
LOC_Os01g51450	LOC_Os05g46230		LOC_Os02g36990	LOC_Os04g38880
LOC_Os01g51630	LOC_Os05g46030		LOC_Os02g36974	LOC_Os04g38870
LOC_Os01g51690	LOC_Os05g46020		LOC_Os02g36924	LOC_Os04g38770
LOC_Os01g51700	LOC_Os05g46000		LOC_Os02g36890	LOC_Os04g38740
LOC_Os01g51770	LOC_Os05g45950		LOC_Os02g36880	LOC_Os04g38720
LOC_Os01g51840	LOC_Os05g45930		LOC_Os02g36845	LOC_Os04g38690
LOC_Os01g51890	LOC_Os05g45900		LOC_Os02g36730	LOC_Os04g38650
LOC_Os01g51920	LOC_Os05g45880		LOC_Os02g36710	LOC_Os04g38620
LOC_Os01g52140	LOC_Os05g45830		LOC_Os02g36600	LOC_Os04g38530
LOC_Os01g52160	LOC_Os05g45820		LOC_Os02g36590	LOC_Os04g38525
LOC_Os01g52200	LOC_Os05g45740		LOC_Os02g36510	LOC_Os04g38400
LOC_Os01g52214	LOC_Os05g45730		LOC_Os02g36500	LOC_Os04g38310
LOC_Os01g52250	LOC_Os05g45720		LOC_Os02g36414	LOC_Os04g37970
LOC_Os01g52260	LOC_Os05g45710		LOC_Os02g36400	LOC_Os04g37950
LOC_Os01g52270	LOC_Os05g45690		LOC_Os02g36380	LOC_Os04g37920
LOC_Os01g52280	LOC_Os05g45670		LOC_Os02g36350	LOC_Os04g37790
LOC_Os01g52390	LOC_Os05g45660		LOC_Os02g36330	LOC_Os04g37740
LOC_Os01g52450	LOC_Os05g45590		LOC_Os02g36300	LOC_Os04g37730
LOC_Os01g52650	LOC_Os05g45460		LOC_Os02g36000	LOC_Os04g37700
LOC_Os01g52740	LOC_Os05g45450		LOC_Os02g35950	LOC_Os04g37690
LOC_Os01g52880	LOC_Os05g45430		LOC_Os02g35940	LOC_Os04g37680
LOC_Os01g52920	LOC_Os05g45400		LOC_Os02g35910	LOC_Os04g37660
LOC_Os01g53020	LOC_Os05g45350		LOC_Os02g35860	LOC_Os04g37540
LOC_Os01g53070	LOC_Os05g45340		LOC_Os02g35840	LOC_Os04g37530
LOC_Os01g53079	LOC_Os05g45320		LOC_Os02g35830	LOC_Os04g37520
LOC_Os01g53200	LOC_Os05g45240		LOC_Os02g35720	LOC_Os04g36859
LOC_Os01g53260	LOC_Os05g45230		LOC_Os02g35690	LOC_Os04g36790
LOC_Os01g53280	LOC_Os05g45220		LOC_Os02g35600	LOC_Os04g36730
LOC_Os01g53294	LOC_Os05g45210		LOC_Os02g35490	LOC_Os04g36680
LOC_Os01g53330	LOC_Os05g45080		LOC_Os02g35470	LOC_Os04g36660
LOC_Os01g53470	LOC_Os05g45070		LOC_Os02g35460	LOC_Os04g36650
LOC_Os01g53500	LOC_Os05g45060		LOC_Os02g35180	LOC_Os04g36070
LOC_Os01g53520	LOC_Os05g45050		LOC_Os02g35140	LOC_Os04g36054
LOC_Os01g53650	LOC_Os05g45020		LOC_Os02g35130	LOC_Os04g36030
LOC_Os01g53680	LOC_Os05g44922		LOC_Os02g35100	LOC_Os04g35864
LOC_Os01g53700	LOC_Os05g44916		LOC_Os02g35080	LOC_Os04g35840
LOC_Os01g53710	LOC_Os05g44910		LOC_Os02g35010	LOC_Os04g35700
LOC_Os01g53730	LOC_Os05g44900		LOC_Os02g34970	LOC_Os04g35660
LOC_Os01g53880	LOC_Os05g44810		LOC_Os02g34940	LOC_Os04g35600
LOC_Os01g53920	LOC_Os05g44770		LOC_Os02g34860	LOC_Os04g35570
LOC_Os01g53930	LOC_Os05g44760		LOC_Os02g34810	LOC_Os04g35520
LOC_Os01g53980	LOC_Os05g44630		LOC_Os02g34650	LOC_Os04g35410
LOC_Os01g53990	LOC_Os05g44600		LOC_Os02g34640	LOC_Os04g35390
LOC_Os01g54040	LOC_Os05g44590		LOC_Os02g34560	LOC_Os04g35280
LOC_Os01g54050	LOC_Os05g44570		LOC_Os02g34500	LOC_Os04g35170
LOC_Os01g54080	LOC_Os05g44560		LOC_Os02g34460	LOC_Os04g35090
LOC_Os01g54140	LOC_Os05g44410		LOC_Os02g34430	LOC_Os04g35080
LOC_Os01g54210	LOC_Os05g44400		LOC_Os02g34320	LOC_Os04g35000
LOC_Os01g54340	LOC_Os05g44300		LOC_Os02g33830	LOC_Os04g34620
LOC_Os01g54350	LOC_Os05g44290		LOC_Os02g33720	LOC_Os04g34230
LOC_Os01g54400	LOC_Os05g44270		LOC_Os02g33680	LOC_Os04g34140
LOC_Os01g54450	LOC_Os05g44260		LOC_Os02g33630	LOC_Os04g34080
LOC_Os01g54470	LOC_Os05g44200		LOC_Os02g33600	LOC_Os04g34050
LOC_Os01g54490	LOC_Os05g44180		LOC_Os02g33590	LOC_Os04g34030
LOC_Os01g54560	LOC_Os05g44100		LOC_Os02g33580	LOC_Os04g34000
LOC_Os01g54570	LOC_Os05g44090		LOC_Os02g33550	LOC_Os04g33990
LOC_Os01g54590	LOC_Os05g44070		LOC_Os02g33450	LOC_Os04g33970
LOC_Os01g54920	LOC_Os05g43970		LOC_Os02g33430	LOC_Os04g33950
LOC_Os01g54930	LOC_Os05g43950		LOC_Os02g33330	LOC_Os04g33860
LOC_Os01g54969	LOC_Os05g43930		LOC_Os02g33240	LOC_Os04g33820
LOC_Os01g54990	LOC_Os05g43920		LOC_Os02g33230	LOC_Os04g33770
LOC_Os01g55240	LOC_Os05g43880		LOC_Os02g33110	LOC_Os04g33720
LOC_Os01g55280	LOC_Os05g43870		LOC_Os02g33090	LOC_Os04g33710
LOC_Os01g55410	LOC_Os05g43860		LOC_Os02g33030	LOC_Os04g33660
LOC_Os01g55430	LOC_Os05g43850		LOC_Os02g33000	LOC_Os04g33640
LOC_Os01g55440	LOC_Os05g43840		LOC_Os02g32990	LOC_Os04g33610
LOC_Os01g55700	LOC_Os05g43770		LOC_Os02g32970	LOC_Os04g33590
LOC_Os01g55750	LOC_Os05g43760		LOC_Os02g32950	LOC_Os04g33570
LOC_Os01g55820	LOC_Os05g43690		LOC_Os02g32850	LOC_Os04g33560
LOC_Os01g55850	LOC_Os05g43660		LOC_Os02g32730	LOC_Os04g33490
LOC_Os01g56010	LOC_Os05g43590		LOC_Os02g32660	LOC_Os04g33460
LOC_Os01g56230	LOC_Os05g43540		LOC_Os02g32650	LOC_Os04g33450
LOC_Os01g56380	LOC_Os05g43510		LOC_Os02g32580	LOC_Os04g33310
LOC_Os01g56390	LOC_Os05g43490		LOC_Os02g32550	LOC_Os04g33260
LOC_Os01g56450	LOC_Os05g43460		LOC_Os02g32530	LOC_Os04g33220
LOC_Os01g56550	LOC_Os05g43450		LOC_Os02g32520	LOC_Os04g33210
LOC_Os01g56600	LOC_Os05g43390		LOC_Os02g32504	LOC_Os04g33200
LOC_Os01g56620	LOC_Os05g43374		LOC_Os02g32490	LOC_Os04g33190
LOC_Os01g56680	LOC_Os05g43310		LOC_Os02g32469	LOC_Os04g33110
LOC_Os01g56764	LOC_Os05g43300		LOC_Os02g32420	LOC_Os04g32980
LOC_Os01g56800	LOC_Os05g43280		LOC_Os02g32350	LOC_Os04g32960
LOC_Os01g57220	LOC_Os05g42330		LOC_Os02g32060	LOC_Os04g32740
LOC_Os01g57240	LOC_Os05g42290		LOC_Os02g31160	LOC_Os04g32590
LOC_Os01g57360	LOC_Os05g42270		LOC_Os02g31080	LOC_Os04g32370
LOC_Os01g57370	LOC_Os05g42250		LOC_Os02g31050	LOC_Os04g32350
LOC_Os01g57450	LOC_Os05g42230		LOC_Os02g31040	LOC_Os04g32330
LOC_Os01g57480	LOC_Os05g42210		LOC_Os02g31030	LOC_Os04g32320
LOC_Os01g57570	LOC_Os05g42190		LOC_Os02g30900	LOC_Os04g32310
LOC_Os01g57580	LOC_Os05g42180		LOC_Os02g30850	LOC_Os04g32300
LOC_Os01g57610	LOC_Os05g42150		LOC_Os02g30690	LOC_Os04g32070
LOC_Os01g57620	LOC_Os05g42140		LOC_Os02g30650	LOC_Os04g32030
LOC_Os01g57730	LOC_Os05g41990		LOC_Os02g30630	LOC_Os04g31960
LOC_Os01g57940	LOC_Os05g41950		LOC_Os02g30624	LOC_Os04g31950
LOC_Os01g58130	LOC_Os05g41920		LOC_Os02g30620	LOC_Os04g31940
LOC_Os01g58220	LOC_Os05g41900		LOC_Os02g30470	LOC_Os04g31820
LOC_Os01g58400	LOC_Os05g41795		LOC_Os02g30410	LOC_Os04g31690
LOC_Os01g58420	LOC_Os05g41760		LOC_Os02g30300	LOC_Os04g31610
LOC_Os01g58580	LOC_Os05g41660		LOC_Os02g30280	LOC_Os04g31400
LOC_Os01g58610	LOC_Os05g41640		LOC_Os02g30240	LOC_Os04g31350
LOC_Os01g58730	LOC_Os05g41610		LOC_Os02g30230	LOC_Os04g31330
LOC_Os01g58740	LOC_Os05g41590		LOC_Os02g30210	LOC_Os04g31120
LOC_Os01g58760	LOC_Os05g41540		LOC_Os02g30200	LOC_Os04g31070
LOC_Os01g58780	LOC_Os05g41520		LOC_Os02g30190	LOC_Os04g31030
LOC_Os01g58790_IspE	N/A		LOC_Os02g30150	LOC_Os04g30930
LOC_Os01g58850	LOC_Os05g41490		LOC_Os02g30060	LOC_Os04g30760
LOC_Os01g58870	LOC_Os05g41480		LOC_Os02g29510	LOC_Os04g30450
LOC_Os01g58890	LOC_Os05g41460		LOC_Os02g29480	LOC_Os04g30430
LOC_Os01g58910	LOC_Os05g41420
LOC_Os01g59100	LOC_Os05g41400
LOC_Os01g59120	LOC_Os05g41390
LOC_Os01g59350	LOC_Os05g41280
LOC_Os01g59360	LOC_Os05g41270
LOC_Os01g59410	LOC_Os05g41250
LOC_Os01g59440	LOC_Os05g41230
LOC_Os01g59530	LOC_Os05g41200
LOC_Os01g59600	LOC_Os05g41180
LOC_Os01g59620	LOC_Os05g41172
LOC_Os01g59660	LOC_Os05g41166
LOC_Os01g59670	LOC_Os05g41150
LOC_Os01g59690	LOC_Os05g41130
LOC_Os01g59730	LOC_Os05g41110
LOC_Os01g59760	LOC_Os05g41070
LOC_Os01g59790	LOC_Os05g41060
LOC_Os01g59870	LOC_Os05g41030
LOC_Os01g59880	LOC_Os05g41000
LOC_Os01g59930	LOC_Os05g40990
LOC_Os01g59950	LOC_Os05g40950
LOC_Os01g59970	LOC_Os05g40890
LOC_Os01g59990	LOC_Os05g40820
LOC_Os01g60060	LOC_Os05g40770
LOC_Os01g60080	LOC_Os05g40740
LOC_Os01g60120	LOC_Os05g40700
LOC_Os01g60140	LOC_Os05g40650
LOC_Os01g60170	LOC_Os05g40630
LOC_Os01g60190	LOC_Os05g40420
LOC_Os01g60200	LOC_Os05g40410
LOC_Os01g60230	LOC_Os05g40330
LOC_Os01g60260	LOC_Os05g40290
LOC_Os01g60280	LOC_Os05g40270
LOC_Os01g60330	LOC_Os05g40200
LOC_Os01g60420	LOC_Os05g40170
LOC_Os01g60490	LOC_Os05g40070
LOC_Os01g60640	LOC_Os05g40060
LOC_Os01g60670	LOC_Os05g40050
LOC_Os01g60690	LOC_Os05g40030
LOC_Os01g60730	LOC_Os05g40020
LOC_Os01g60740	LOC_Os05g40010
LOC_Os01g60770	LOC_Os05g39990
LOC_Os01g60790	LOC_Os05g39960
LOC_Os01g60810	LOC_Os05g39950
LOC_Os01g60860	LOC_Os05g39930
LOC_Os01g60900	LOC_Os05g39880
LOC_Os01g60910	LOC_Os05g39870
LOC_Os01g60930	LOC_Os05g39860
LOC_Os01g60940	LOC_Os05g39830
LOC_Os01g61010	LOC_Os05g39800
LOC_Os01g61030	LOC_Os05g39760
LOC_Os01g61060	LOC_Os05g39730
LOC_Os01g61080	LOC_Os05g39720
LOC_Os01g61120	LOC_Os05g39680
LOC_Os01g61170	LOC_Os05g39670
LOC_Os01g61180	LOC_Os05g39610
LOC_Os01g61210	LOC_Os05g39580
LOC_Os01g61250	LOC_Os05g39520
LOC_Os01g61310	LOC_Os05g39500
LOC_Os01g61350	LOC_Os05g39450
LOC_Os01g61370	LOC_Os05g39400
LOC_Os01g61420	LOC_Os05g39380
LOC_Os01g61460	LOC_Os05g39350
LOC_Os01g61470	LOC_Os05g39260
LOC_Os01g61510	LOC_Os05g39240
LOC_Os01g61570	LOC_Os05g39220
LOC_Os01g61580	LOC_Os05g39110
LOC_Os01g61590	LOC_Os05g39090
LOC_Os01g61620	LOC_Os05g39080
LOC_Os01g61640	LOC_Os05g39070
LOC_Os01g61680	LOC_Os05g39060
LOC_Os01g61920	LOC_Os05g38740
LOC_Os01g61930	LOC_Os05g38730
LOC_Os01g61960	LOC_Os05g38720
LOC_Os01g61980	LOC_Os05g38690
LOC_Os01g62060	LOC_Os05g38680
LOC_Os01g62070	LOC_Os05g38670
LOC_Os01g62110	LOC_Os05g38660
LOC_Os01g62130	LOC_Os05g38600
LOC_Os01g62210	LOC_Os05g38580
LOC_Os01g62230	LOC_Os05g38560
LOC_Os01g62244	LOC_Os05g38550
LOC_Os01g62290	LOC_Os05g38530
LOC_Os01g62350	LOC_Os05g38520
LOC_Os01g62380	LOC_Os05g38500
LOC_Os01g62390	LOC_Os05g38490
LOC_Os01g62410	LOC_Os05g38460
LOC_Os01g62500	LOC_Os05g38400
LOC_Os01g62600	LOC_Os05g38390
LOC_Os01g62605	LOC_Os05g38380
LOC_Os01g62610	LOC_Os05g38370
LOC_Os01g62620	LOC_Os05g38360
LOC_Os01g62670	LOC_Os05g38320
LOC_Os01g62760	LOC_Os05g38290
LOC_Os01g62810	LOC_Os05g38270
LOC_Os01g62830	LOC_Os05g38264
LOC_Os01g62850	LOC_Os05g38250
LOC_Os01g62860	LOC_Os05g38230
LOC_Os01g62890	LOC_Os05g38160
LOC_Os01g62900	LOC_Os05g38150
LOC_Os01g62920	LOC_Os05g38120
LOC_Os01g62970	LOC_Os05g38040
LOC_Os01g62990	LOC_Os05g38000
LOC_Os01g63010	LOC_Os05g37970
LOC_Os01g63050	LOC_Os05g37930
LOC_Os01g63060	LOC_Os05g37910
LOC_Os01g63230	LOC_Os05g37880
LOC_Os01g63290	LOC_Os05g37820
LOC_Os01g63310	LOC_Os05g37800
LOC_Os01g63420	LOC_Os05g37690
LOC_Os01g63480	LOC_Os05g37660
LOC_Os01g63580	LOC_Os05g37600
LOC_Os01g63620	LOC_Os05g37520
LOC_Os01g63770	LOC_Os05g37470
LOC_Os01g63810	LOC_Os05g37450
LOC_Os01g63880	LOC_Os05g37340
LOC_Os01g63930	LOC_Os05g37250
LOC_Os01g63980	LOC_Os05g37190
LOC_Os01g64020	LOC_Os05g37170
LOC_Os01g64120	LOC_Os05g37140
LOC_Os01g64170	LOC_Os05g37130
LOC_Os01g64310	LOC_Os05g37080
LOC_Os01g64360	LOC_Os05g37040
LOC_Os01g64410	LOC_Os05g36990
LOC_Os01g64430	LOC_Os05g36970
LOC_Os01g64490	LOC_Os05g36960
LOC_Os01g64590	LOC_Os05g36900
LOC_Os01g64620	LOC_Os05g36310
LOC_Os01g64630	LOC_Os05g36290
LOC_Os01g64640	LOC_Os05g36280
LOC_Os01g64660	LOC_Os05g36270
LOC_Os01g64670	LOC_Os05g36260
LOC_Os01g64700	LOC_Os05g36190
LOC_Os01g64730	LOC_Os05g36160
LOC_Os01g64760	LOC_Os05g36150
LOC_Os01g64770	LOC_Os05g36120
LOC_Os01g64780	LOC_Os05g36110
LOC_Os01g64790	LOC_Os05g36100
LOC_Os01g64810	LOC_Os05g36090
LOC_Os01g64850	LOC_Os05g36010
LOC_Os01g64970	LOC_Os05g35760
LOC_Os01g65070	LOC_Os05g35730
LOC_Os01g65120	LOC_Os05g35650
LOC_Os01g65260	LOC_Os05g35580
LOC_Os01g65310	LOC_Os05g35570
LOC_Os01g65330	LOC_Os05g35530
LOC_Os01g65350	LOC_Os05g35520
LOC_Os01g65370	LOC_Os05g35500
LOC_Os01g65380	LOC_Os05g35460
LOC_Os01g65410	LOC_Os05g35440
LOC_Os01g65440	LOC_Os05g35380
LOC_Os01g65460	LOC_Os05g35360
LOC_Os01g65530	LOC_Os05g35274
LOC_Os01g65590	LOC_Os05g35266
LOC_Os01g65620	LOC_Os05g35240
LOC_Os01g65630	LOC_Os05g35230
LOC_Os01g65780	LOC_Os05g35200
LOC_Os01g65800	LOC_Os05g35190
LOC_Os01g65860	LOC_Os05g35160
LOC_Os01g65880	LOC_Os05g35140
LOC_Os01g65920	LOC_Os05g35110
LOC_Os01g65986	LOC_Os05g35060
LOC_Os01g66010	LOC_Os05g34980
LOC_Os01g66020	LOC_Os05g34950
LOC_Os01g66030	LOC_Os05g34940
LOC_Os01g66050	LOC_Os05g34900
LOC_Os01g66100	LOC_Os05g34854
LOC_Os01g66120	LOC_Os05g34830
LOC_Os01g66140	LOC_Os05g34790
LOC_Os01g66180	LOC_Os05g34770
LOC_Os01g66200	LOC_Os05g34760
LOC_Os01g66270	LOC_Os05g34730
LOC_Os01g66280	LOC_Os05g34720
LOC_Os01g66300	LOC_Os05g34670
LOC_Os01g66350	LOC_Os05g34650
LOC_Os01g66420	LOC_Os05g34640
LOC_Os01g66490	LOC_Os05g34600
LOC_Os01g66510	LOC_Os05g34550
LOC_Os01g66590	LOC_Os05g34450
LOC_Os01g66610	LOC_Os05g34390
LOC_Os01g66700	LOC_Os05g34320
LOC_Os01g66740	LOC_Os05g34270
